# Supplementary material for: The Treatment Effect of Liver Transplantation versus Liver Resection for HCC: A Review and Future Perspectives
Source: Cancers (Basel). 2021 Jul 24;13(15):3730. doi: 10.3390/cancers13153730 (PMC8345205; doi:10.3390/cancers13153730)
Supplement: Supplementary file 1 [file cancers-13-03730-s001.zip]

Archive with 2 entries (2 files):
- Supplementary data 1 Search terms.pdf
- Supplementary data 2 Table meta-analysis DFS.pdf
